# Supplementary material for: Synthetic Patient–Physician Conversations Simulated by Large Language Models: A Multi-Dimensional Evaluation
Source: Sensors (Basel). 2025 Jul 10;25(14):4305. doi: 10.3390/s25144305 (PMC12298718; doi:10.3390/s25144305)
Supplement: Supplementary file 1 [file sensors-25-04305-s001.zip]

Archive with 1 entries (1 files):
- sensors-3714223-supplementary.pdf
